# Supplementary material for: Designing a species-selective lure based on microbial volatiles to target Lobesia botrana
Source: Sci Rep. 2020 Apr 16;10:6512. doi: 10.1038/s41598-020-63088-3 (PMC7162901; doi:10.1038/s41598-020-63088-3)
Supplement: Supplementary file 1 — Supplementary information [file 41598_2020_63088_MOESM1_ESM.xlsx]

## Sheet: Sheet 1
Treatment
